# Supplementary material for: Seasonal dynamics of the macrophyte test species Myriophyllum spicatum over two years in experimental ditches for population modeling application in risk assessment
Source: Integr Environ Assess Manag. 2021 Dec 3;18(5):1375–86. doi: 10.1002/ieam.4553 (PMC9545951; doi:10.1002/ieam.4553)
Supplement: Supplementary file 1 — The Supporting Information includes three files: S1. Data and figures; S2. Statistics; S3. Weather data. [file IEAM-18-1375-s001.xlsx]

## Sheet: Population dynamics
Continous growth data (harvested baskets)
date	time		interval	TSL 1	TSL 2	TSL 3	Mean TSL	Min	Max	CV TSL	lin r	exp r TSL	FW1	FW2	FW3	Mean FW	exp r FW	DW1	DW2	DW3	Mean DW	exp r DW	EC	pH	O2	Temp	turbidity	Mean WT interval
	day nr		d	cm	cm	cm	cm			%	cm/d	/d	g	g	g	g	/d	g	g	g	g	/d	microS/cm	-	mg/L	°C	NTU	°C
2017-05-18	0	42873	0				459.6									15.27					1.408
2017-05-29	11	42884	11	460.2	383.7	622.1	488.667	383.7	622.1	24.9091	2.64242	0.00557491	13.19	16.28	16.17	15.2133	-0.000337989	1.5	1.51	2.04	1.68333	0.0162369	191.567	7.8	5.18667	22.7667
2017-06-12	25	42898	14	1080.1	563.2	876.9	840.067	563.2	1080.1	30.9989	25.1	0.0387	40.47	23.6	33.5	32.5233	0.0542704	3.63	2.24	3.46	3.11	0.0438462	203.933	7.5	4.65	19.9667		21.3667
2017-06-19	32	42905	7	849.4	788.9	879.4	839.233	788.9	879.4	5.49295	-0.119048	-0.000141782	39.35	25.21	21.32	28.6267	-0.0182313	3.49	4.31	2.73	3.51	0.0172848	222.667	7.46667	4.87333	23		21.4833
2017-06-26	39	42912	7	1524.6	1100.2	967.3	1197.37	967.3	1524.6	24.3099	51.1619	0.0507702	82.78	48.93	47.13	59.6133	0.104792	6.73	4.99	4.39	5.37	0.0607446	237	7.36667	6.27	19.8333	3.83667	21.4167
2017-07-03	46	42919	7	1919.2	1319	1412	1550.07	1319	1919.2	20.8406	50.3857	0.0368819	91.08	59.01	63.3	71.13	0.0252328	7.3	5.07	6.13	6.16667	0.0197615	226	7.66667	7.59667	19.3667	3.90667	19.6
2017-07-10	53	42926	7	1405	1843.8	1463.2	1570.67	1405	1843.8	15.1734	2.94286	0.00188603	73.64	98.02	61.71	77.79	0.0127862	6.7	8.1	5.79	6.86333	0.0152907	229	7.46667	5.77667	22.7667	4.73	21.0667
2017-07-17	60	42933	7	2501.7	2138.8	1867.1	2169.2	1867.1	2501.7	14.6778	85.5048	0.0461226	131.6	112.43	99.79	114.607	0.0553562	12.6	11.31	9.11	11.0067	0.0674726	212.5	7.4	7.94667	20.8333	3.85333	21.8
2017-07-24	67	42940	7	2551.3	2034.7	2714.3	2433.43	2034.7	2714.3	14.5802	37.7476	0.0164207	114.03	81.46	102.76	99.4167	-0.0203123	12.83	9.18	12.8	11.6033	0.00754161	213.3	7.76667	5.65	20.5333	2.85	20.6833
2017-07-31	74	42947	7	2469.7	1920.3	3077.3	2489.1	1920.3	3077.3	23.2511	7.95238	0.00323115	90.89	67.07	134.4	97.4533	-0.00284945	11.81	9.36	16.8	12.6567	0.0124131	216.433	8.06667	6.25	20.3667	2.45	20.45
2017-08-07	81	42954	7	3083.2	3394.7	2958	3145.3	2958	3394.7	7.14958	93.7429	0.0334269	126.03	123.04	103.28	117.45	0.0266627	15.83	18.08	13.6	15.8367	0.0320205	215.567	7.63333	7.46667	20.0667	1.36	20.2167
2017-08-14	88	42961	7	1997.2	2402.1	3106.2	2501.83	1997.2	3106.2	22.431	-91.9238	-0.0326979	56.4	63.22	94.81	71.4767	-0.0709488	8.53	10.59	18	12.3733	-0.0352549	215.2	7.76667	7.41333	19.3333	3.82333	19.7
2017-08-21	95	42968	7	3904.1	3425.5	3519.5	3616.37	3425.5	3904.1	7.01196	159.219	0.0526351	155.18	148.96	225.37	176.503	0.129138	18.5	15.8	20.29	18.1967	0.0550993	209.167	8.06667	7.91667	17.8	1.03	18.5667
2017-08-28	102	42975	7	4239.2	1931.4	2746	2972.2	1931.4	4239.2	39.3786	-92.0238	-0.0280239	192.09	84.14	113.14	129.79	-0.0439174	22.49	8.98	13.16	14.8767	-0.0287778	208.133	7.8	6.97333	19.9333	2.45667	18.8667
2017-09-04	109	42982	7	4234.3	3628	4139.5	4000.6	3628	4234.3	8.15237	146.914	0.0424488	223.48	186.13	253.16	220.923	0.0759854	25.37	20.21	27.05	24.21	0.0695674	129.033	8.06667	8.23333	16.9667	1.85667	18.45
2017-09-18	123	42996	14	2931.8	2730.2	3573.5	3078.5	2730.2	3573.5	14.3048	-65.8643	-0.0187144	185.41	190.16	277.91	217.827	-0.00100829	18.5	18.73	26.51	21.2467	-0.00932613	164.5	8.53333	9.77	14	1.08	15.4833
2017-10-02	137	43010	14	2408.4	2850.4	5083.1	3447.3	2408.4	5083.1	41.5914	26.3429	0.00808206	147.6	223.47	383.99	251.687	0.0103204	11.23	19.27	33.8	21.4333	0.000624809	167.2	7.8	8.35667	15.3333	1.19667	14.6667
2017-10-30	165	43038	28	3457.6	2114	2936.7	2836.1	2114	3457.6	23.8858	-21.8286	-0.00697005	183.62	162.45	229.52	191.863	-0.00969291	18.5	14.02	19.24	17.2533	-0.00774793	181.4	8.43333	9.75	9.26667	1.46667	12.3
2017-11-27	193	43066	28	3843.1	3042.9	2532.3	3139.43	2532.3	3843.1	21.0455	10.8333	0.00362902	246.59	269.46	146.16	220.737	0.00500668	24.35	23.93	16.88	21.72	0.00822243					2.11	9.26667
2017-12-18	214	43087	21	1255.33	3504.6	2212.2	2324.04	1255.33	3504.6	48.5704	-38.8281	-0.0143207	105.9	288.99	183.42	192.77	-0.00645108	7.888	25.776	16.963	16.8757	-0.0120172	134.333	8.93333	13.0733	2.83333	1.32333	2.83333
2018-01-29	256	43129	42	1245.9	2132.1	1839.8	1739.27	1245.9	2132.1	25.9634	-13.9233	-0.00690107	72.26	156.11	119.84	116.07	-0.0120787	6.07	17.46	11.34	11.6233	-0.00887758	149.833	7.63333	11.0333	7.96667	2.96667	5.4
2018-03-26	312	43185	56	2818	2178.8	1629.1	2208.63	1629.1	2818	26.9402	8.38155	0.00426626	281.14	310.83	182.66	258.21	0.0142782	19.94	21.75	13.06	18.25	0.00805626	163.167	8.16667	11.8	7.03333	4.17667	7.5
2018-04-30	347	43220	35	581.4	3415.4	3509.7	2502.17	581.4	3509.7	66.5064	8.38667	0.00356523	40.56	199.66	324.09	188.103	-0.00905091	4.03	18.28	28.54	16.95	-0.00211135	150.633	7.86667	8.06667	12.4	2.39	9.71667
2018-05-14	361	43234	14	3571.7	3151.8	3330.7	3351.4	3151.8	3571.7	6.28734	60.6595	0.0208729	249.12	251.83	240.34	247.097	0.0194849	22.25	24.1	23.43	23.26	0.0226048	146.767	7.83333		17.2667	2.34667	14.8333
2018-05-22	369	43242	8	2554.7	3333.7	2447.5	2778.63	2447.5	3333.7	17.4072	-71.5958	-0.0234274	190.42	183.56	180.8	184.927	-0.0362275	17.74	18.91	18.63	18.4267	-0.029117	140.733	8.43333	7.94667	19.2667	1.72333	18.2667
2018-05-29	376	43249	7	2321	3749.5	4272.6	3447.7	2321	4272.6	29.3006	95.581	0.0308212	226.93	499.25	601.31	442.497	0.124639	14.91	28.11	39.78	27.6	0.0577167	140.9	7.86667	6.12333	23.6667	2.67	21.4667
2018-06-12	390	43263	14	3457.7	2780.8	4122.8	3453.77	2780.8	4122.8	19.4283	0.433333	0.000125577	409.14	328.38	377.66	371.727	-0.0124482	35.53	29.66	30.09	31.76	0.010028	139.8	7.5	5.74	20.0667	2.30667	21.8667
2018-06-19	397	43270	7	2084.9	3149.8	2942.8	2725.83	2084.9	3149.8	20.7141	-103.99	-0.033813	146.39	361.3	355.04	287.577	-0.036667	13.25	32.31	31.88	25.8133	-0.0296166				17.3		18.6833
2018-06-26	404	43277	7	3679	4580.8	5527.1	4595.63	3679	5527.1	20.1091	267.114	0.0746189	390.29	572.1	591.43	517.94	0.0840528	26.8	46.33	45.21	39.4467	0.0605798	147.567	7.43333	7.41667	17.7333	4.54	17.5167
2018-07-03	411	43284	7	4524.1	3099.6	5642.6	4422.1	3099.6	5642.6	28.8226	-24.7905	-0.00549884	430.71	214.73	510.65	385.363	-0.042239	45.74	25.19	53.18	41.37	0.00680092	143	7.53333	5.21667	20.1	2.89667	18.9167
2018-07-10	418	43291	7	4091.8	2402	4341.8	3611.87	2402	4341.8	29.215	-115.748	-0.0289129	367.53	217.8	514.28	366.537	-0.00715544	38.48	22.68	46.08	35.7467	-0.0208713	148.6	8.13333	5.22667	17.4	4.37333	18.75
2018-07-17	425	43298	7	1825.9	1558	5312.8	2898.9	1558	5312.8	72.2614	-101.852	-0.0314133	124.75	132.23	367.95	208.31	-0.0807245	13.17	13.13	35.31	20.5367	-0.0791779				22.8		20.1
2018-07-24	432	43305	7	3751.4	4154.2	5423.5	4443.03	3751.4	5423.5	19.6412	220.59	0.0610009	253.14	329.38	469.79	350.77	0.0744433	30.29	36.16	52.55	39.6667	0.0940428	151.5	7.73333	5.05667	23.8667	3.81333	23.3333
2018-07-31	439	43312	7	3905.8	3133.4	2998.3	3345.83	2998.3	3905.8	14.6339	-156.743	-0.0405174	301.03	276.54	271.46	283.01	-0.0306641	33.31	29.99	28.42	30.5733	-0.0371976	160.167	7.83333	4.89333	23.1	2.66333	23.4833
2018-08-07	446	43319	7	4904.3	2189.3	4291.8	3795.13	2189.3	4904.3	37.5221	64.1857	0.0180005	350.78	134.37	373.74	286.297	0.00164948	37.67	15.2	36.91	29.9267	-0.00305403	156.9	7.63333	4.79	22.7333	1.96333	22.9167
2018-08-14	453	43326	7	4168.6	3979	4448.5	4198.7	3979	4448.5	5.62538	57.6524	0.0144365	349.47	238.14	327.66	305.09	0.00908261	36.42	24.64	30.77	30.61	0.00322526				19.5		21.1167
2018-08-21	460	43333	7	1135	2598.5	3797.9	2510.47	1135	3797.9	53.1228	-241.176	-0.0734723	54.08	177.42	270.88	167.46	-0.0856946	6.02	17.93	27.8	17.25	-0.0819307	157.1	7.7	6.4	20.5	2.12	20
2018-08-28	467	43340	7	2297.8	3632.9	4166	3365.57	2297.8	4166	28.5944	122.157	0.0418754	164.75	287.36	307.62	253.243	0.0590866	23.87	26.57	28.67	26.37	0.0606307	151.9	7.63333	7.74333	17.3	0.36	18.9
2018-09-04	474	43347	7	1745.9	4247.8	3296.1	3096.6	1745.9	4247.8	40.781	-38.4238	-0.0118988	221.15	321.76	280.62	274.51	0.0115196	22.15	27.85	26.35	25.45	-0.00507304	147.233	7.73333	8.35667	19.5	1.18333	18.4
2018-09-18	488	43361	14	3164.8	1539	5527.6	3410.47	1539	5527.6	58.8077	22.419	0.00689603	201.81	109.9	332.79	214.833	-0.0175089	18.97	10.81	33.1	20.96	-0.0138643				16.5		18
2018-10-02	502	43375	14	3357.6	2778.4	3483.5	3206.5	2778.4	3483.5	11.7278	-14.569	-0.00440494	230.25	167.12	316.03	237.8	0.00725482	22.18	17.32	32.01	23.8367	0.00918637	155.033	7.56667	9.91	10.2667	0.563333	13.3833
2018-10-30	530	43403	28	2774.4	4223.4	3963.8	3653.87	2774.4	4223.4	21.1453	15.9774	0.0046645	108.58	324.34	349.66	260.86	0.0033055	10.32	32.46	28	23.5933	-0.000366458	180.833	7.86667	10.9633	6.3	2.4	8.28333
2018-11-27	558	43431	28	2921.5	3685.32	2532.3	3046.37	2532.3	3685.32	19.2545	-21.6962	-0.00649409	191.9	291.9	184.35	222.717	-0.00564584	16.44	29.55	16.12	20.7033	-0.00466677	173.433	6.73333	12.3	4.6	0.47	5.45
2019-02-19	642	43515	84	2149.5	1809.5	2031.5	1996.83	1809.5	2149.5	8.64522	-12.4945	-0.00502844	169.99	204.85	233.46	202.767	-0.0011172	12.41	10.52	17.76	13.5633	-0.00503482	147.733	7.43333	12.1333	5.1	1.09	4.85
2019-03-19	670	43543	28	922.5	1455	2490.5	1622.67	922.5	2490.5	49.1372	-13.3631	-0.00741042	108.23	141.19	291.62	180.347	-0.00418482	8.28	5.28	21.4	11.6533	-0.00542064	117.033	7.86667	11.6333	6.66667	1.02667	5.88333
2019-04-23	705	43578	35	2331.6	2141	1318.5	1930.37	1318.5	2331.6	27.8907	8.79143	0.00496112	233.89	188.99	118.05	180.31	-5.80951e-06	18.72	11.54	6.94	12.4	0.00177441	133.5	8.13333	8.36667	14.5	3.86	10.5833
2019-05-21	733	43606	28	969	4205.4	2230.5	2468.3	969	4205.4	66.0881	19.2119	0.00877927	50.86	180.91	158.44	130.07	-0.0116645	7.31	20.99	20.27	16.19	0.0095249	160.7	7.5	6.06667	15.2	2.62667	15.2

## Sheet: Growth first 4 months
Rearranged data until day 109 from sheet Populataion dynamics
			TSL	FW	DW
Date	Day	section	cm	g	g
2017-05-18	0	1	459.6	15.27	1.408
2017-05-29	11	1	460.2	13.19	1.5
2017-06-12	25	1	1080.1	40.47	3.63
2017-06-19	32	1	849.4	39.35	3.49
2017-06-26	39	1	1524.6	82.78	6.73
2017-07-03	46	1	1919.2	91.08	7.3
2017-07-10	53	1	1405	73.64	6.7
2017-07-17	60	1	2501.7	131.6	12.6
2017-07-24	67	1	2551.3	114.03	12.83
2017-07-31	74	1	2469.7	90.89	11.81
2017-08-07	81	1	3083.2	126.03	15.83
2017-08-14	88	1	1997.2	56.4	8.53
2017-08-21	95	1	3904.1	155.18	18.5
2017-08-28	102	1	4239.2	192.09	22.49
2017-09-04	109	1	4234.3	223.48	25.37
2017-05-18	0	2	459.6	15.27	1.408
2017-05-29	11	2	383.7	16.28	1.51
2017-06-12	25	2	563.2	23.6	2.24
2017-06-19	32	2	788.9	25.21	4.31
2017-06-26	39	2	1100.2	48.93	4.99
2017-07-03	46	2	1319	59.01	5.07
2017-07-10	53	2	1843.8	98.02	8.1
2017-07-17	60	2	2138.8	112.43	11.31
2017-07-24	67	2	2034.7	81.46	9.18
2017-07-31	74	2	1920.3	67.07	9.36
2017-08-07	81	2	3394.7	123.04	18.08
2017-08-14	88	2	2402.1	63.22	10.59
2017-08-21	95	2	3425.5	148.96	15.8
2017-08-28	102	2	1931.4	84.14	8.98
2017-09-04	109	2	3628	186.13	20.21
2017-05-18	0	3	459.6	15.27	1.408
2017-05-29	11	3	622.1	16.17	2.04
2017-06-12	25	3	876.9	33.5	3.46
2017-06-19	32	3	879.4	21.32	2.73
2017-06-26	39	3	967.3	47.13	4.39
2017-07-03	46	3	1412	63.3	6.13
2017-07-10	53	3	1463.2	61.71	5.79
2017-07-17	60	3	1867.1	99.79	9.11
2017-07-24	67	3	2714.3	102.76	12.8
2017-07-31	74	3	3077.3	134.4	16.8
2017-08-07	81	3	2958	103.28	13.6
2017-08-14	88	3	3106.2	94.81	18
2017-08-21	95	3	3519.5	225.37	20.29
2017-08-28	102	3	2746	113.14	13.16
2017-09-04	109	3	4139.5	253.16	27.05

## Sheet: TSL-FW-DW ratios
Ratios between TSL, FW and DW						FW/TSL	DW/FW	DW/TSL		Section	TSL mg/cm	SD	DW/FW mg/g	SD
						mg/cm	mg/g	mg/cm		1	6.42902	2.03832	99.1475	24.4281
					mean	70.3086	99.3454	6.63793		2	6.59135	1.88815	99.2782	19.7847
					sd	26.7224	23.6195	1.96242		3	6.89341	1.90751	99.6105	25.9466
					%cv	38.0073	23.7751	29.5637
			cm	g	g	g/cm	g/g	g/cm	cm
Section	Date	day	TSL	FW	DW	FW/TSL	DW/FW	DW/TSL	L Inflorescence
	2017-05-18	0	459.6	15.27	1.408	0.0332245	0.0922069	0.00306353
section 1	2017-05-29	11	460.2	13.19	1.5	0.0286615	0.113723	0.00325945	0
	2017-06-12	25	1080.1	40.47	3.63	0.0374688	0.0896961	0.0033608	52.4
	2017-06-19	32	849.4	39.35	3.49	0.0463268	0.0886912	0.00410878	7.8
	2017-06-26	39	1524.6	82.78	6.73	0.0542962	0.0812998	0.00441427	93.2
	2017-07-03	46	1919.2	91.08	7.3	0.0474573	0.0801493	0.00380367	120
	2017-07-10	53	1405	73.64	6.7	0.0524128	0.0909832	0.00476868	100.2
	2017-07-17	60	2501.7	131.6	12.6	0.0526042	0.0957447	0.00503658	252.5
	2017-07-24	67	2551.3	114.03	12.83	0.0446949	0.112514	0.00502881	97.1
	2017-07-31	74	2469.7	90.89	11.81	0.036802	0.129937	0.00478196	98.6
	2017-08-07	81	3083.2	126.03	15.83	0.0408764	0.125605	0.00513428	383.6
	2017-08-14	88	1997.2	56.4	8.53	0.0282395	0.151241	0.00427098	53.7
	2017-08-21	95	3904.1	155.18	18.5	0.039748	0.119216	0.00473861	168
	2017-08-28	102	4239.2	192.09	22.49	0.0453128	0.117081	0.00530525	267.6
	2017-09-04	109	4234.3	223.48	25.37	0.0527785	0.113522	0.00599155	340.6
	2017-09-18	123	2931.8	185.41	18.5	0.063241	0.0997789	0.00631012	146.2
	2017-10-02	137	2408.4	147.6	11.23	0.0612855	0.076084	0.00466285	78.8
	2017-10-30	165	3457.6	183.62	18.5	0.0531062	0.100752	0.00535053	54
	2017-11-27	193	3843.1	246.59	24.35	0.0641643	0.0987469	0.00633603	8.3
	2017-12-18	214	1255.33	105.9	7.888	0.0843603	0.0744854	0.00628361	5
	2018-01-29	256	1245.9	72.26	6.07	0.0579982	0.0840022	0.00487198	3.1
	2018-03-26	312	2818	281.14	19.94	0.0997658	0.0709255	0.00707594	0
	2018-04-30	347	581.4	40.56	4.03	0.0697626	0.099359	0.00693154	27.5
	2018-05-14	361	3571.7	249.12	22.25	0.0697483	0.0893144	0.00622953	310.5
	2018-05-22	369	2554.7	190.42	17.74	0.0745371	0.0931625	0.00694406	107.5
	2018-05-29	376	2321	226.93	14.91	0.0977725	0.0657031	0.00642396	206.6
	2018-06-12	390	3457.7	409.14	35.53	0.118327	0.0868407	0.0102756	248.2
	2018-06-19	397	2084.9	146.39	13.25	0.0702144	0.0905116	0.00635522	71.9
	2018-06-26	404	3679	390.29	26.8	0.106086	0.0686669	0.00728459	255
	2018-07-03	411	4524.1	430.71	45.74	0.0952035	0.106197	0.0101103	237.8
	2018-07-10	418	4091.8	367.53	38.48	0.0898211	0.104699	0.00940417	138.1
	2018-07-17	425	1825.9	124.75	13.17	0.0683225	0.105571	0.00721288	82.8
	2018-07-24	432	3751.4	253.14	30.29	0.0674788	0.119657	0.00807432	110.2
	2018-07-31	439	3905.8	301.03	33.31	0.0770726	0.110653	0.00852834	141.5
	2018-08-07	446	4904.3	350.78	37.67	0.071525	0.107389	0.00768101	81.5
	2018-08-14	453	4168.6	349.47	36.42	0.0838339	0.104215	0.00873675	129.5
	2018-08-21	460	1135	54.08	6.02	0.0476476	0.111317	0.00530396	18
	2018-08-28	467	2297.8	164.75	23.87	0.071699	0.144886	0.0103882	100.7
	2018-09-04	474	1745.9	221.15	22.15	0.126668	0.100158	0.0126869	84.3
	2018-09-18	488	3164.8	201.81	18.97	0.0637671	0.0939993	0.00599406	128.9
	2018-10-02	502	3357.6	230.25	22.18	0.0685758	0.0963301	0.00660591	106.8
	2018-10-30	530	2774.4	108.58	10.32	0.0391364	0.0950451	0.00371972	8.7
	2018-11-27	558	2921.5	191.9	16.44	0.0656854	0.0856696	0.00562725	16.9
	2019-02-19	642	2149.5	169.99	12.41	0.0790835	0.0730043	0.00577344	0
	2019-03-19	670	922.5	108.23	8.28	0.117322	0.0765037	0.00897561	0
	2019-04-23	705	2331.6	233.89	18.72	0.100313	0.0800376	0.00802882	9.5
	2019-05-21	733	969	50.86	7.31	0.0524871	0.143728	0.00754386	40.5
section 2	2017-05-29	11	383.7	16.28	1.51	0.042429	0.0927518	0.00393537	0
	2017-06-12	25	563.2	23.6	2.24	0.0419034	0.0949153	0.00397727	27.9
	2017-06-19	32	788.9	25.21	4.31	0.0319559	0.170964	0.0054633	122.5
	2017-06-26	39	1100.2	48.93	4.99	0.0444737	0.101982	0.00453554	148.9
	2017-07-03	46	1319	59.01	5.07	0.0447384	0.0859176	0.00384382	195.2
	2017-07-10	53	1843.8	98.02	8.1	0.0531619	0.0826362	0.0043931	245.1
	2017-07-17	60	2138.8	112.43	11.31	0.0525669	0.100596	0.00528801	138.4
	2017-07-24	67	2034.7	81.46	9.18	0.0400354	0.112693	0.00451172	255.1
	2017-07-31	74	1920.3	67.07	9.36	0.0349268	0.139556	0.00487424	287.3
	2017-08-07	81	3394.7	123.04	18.08	0.0362447	0.146944	0.00532595	396.2
	2017-08-14	88	2402.1	63.22	10.59	0.0263186	0.16751	0.00440864	285.6
	2017-08-21	95	3425.5	148.96	15.8	0.0434856	0.106069	0.00461247	313
	2017-08-28	102	1931.4	84.14	8.98	0.0435643	0.106727	0.00464948	113.8
	2017-09-04	109	3628	186.13	20.21	0.0513037	0.10858	0.00557056	220.5
	2017-09-18	123	2730.2	190.16	18.73	0.0696506	0.098496	0.0068603	248.4
	2017-10-02	137	2850.4	223.47	19.27	0.0783995	0.0862308	0.00676045	151.9
	2017-10-30	165	2114	162.45	14.02	0.0768448	0.0863035	0.00663198	84.1
	2017-11-27	193	3042.9	269.46	23.93	0.0885537	0.0888072	0.00786421	70.7
	2017-12-18	214	3504.6	288.99	25.776	0.0824602	0.0891934	0.0073549	20.3
	2018-01-29	256	2132.1	156.11	17.46	0.0732189	0.111844	0.00818911	5
	2018-03-26	312	2178.8	310.83	21.75	0.142661	0.0699739	0.00998256	12.5
	2018-04-30	347	3415.4	199.66	18.28	0.0584587	0.0915556	0.00535223	256
	2018-05-14	361	3151.8	251.83	24.1	0.0799004	0.0956995	0.00764642	145.8
	2018-05-22	369	3333.7	183.56	18.91	0.0550619	0.103018	0.00567238	437.5
	2018-05-29	376	3749.5	499.25	28.11	0.133151	0.0563045	0.007497	332.8
	2018-06-12	390	2780.8	328.38	29.66	0.118088	0.0903222	0.010666	180.5
	2018-06-19	397	3149.8	361.3	32.31	0.114706	0.0894271	0.0102578	194.7
	2018-06-26	404	4580.8	572.1	46.33	0.124891	0.0809823	0.010114	448
	2018-07-03	411	3099.6	214.73	25.19	0.0692767	0.11731	0.00812686	150.9
	2018-07-10	418	2402	217.8	22.68	0.0906744	0.104132	0.00944213	168.3
	2018-07-17	425	1558	132.23	13.13	0.0848716	0.0992967	0.00842747	87
	2018-07-24	432	4154.2	329.38	36.16	0.0792884	0.109782	0.00870444	207.2
	2018-07-31	439	3133.4	276.54	29.99	0.0882556	0.108447	0.00957107	194.6
	2018-08-07	446	2189.3	134.37	15.2	0.0613758	0.11312	0.00694286	40.3
	2018-08-14	453	3979	238.14	24.64	0.0598492	0.103469	0.00619251	116.7
	2018-08-21	460	2598.5	177.42	17.93	0.0682779	0.10106	0.00690013	85.7
	2018-08-28	467	3632.9	287.36	26.57	0.0790993	0.0924624	0.00731372	250.1
	2018-09-04	474	4247.8	321.76	27.85	0.0757474	0.0865552	0.00655634	187.4
	2018-09-18	488	1539	109.9	10.81	0.07141	0.0983621	0.00702404	64
	2018-10-02	502	2778.4	167.12	17.32	0.0601497	0.103638	0.0062338	166.6
	2018-10-30	530	4223.4	324.34	32.46	0.0767959	0.10008	0.00768575	65.9
	2018-11-27	558	3685.32	291.9	29.55	0.0792062	0.101233	0.00801831	65
	2019-02-19	642	1809.5	204.85	10.52	0.113208	0.0513546	0.00581376	0
	2019-03-19	670	1455	141.19	5.28	0.0970378	0.0373964	0.00362887	0
	2019-04-23	705	2141	188.99	11.54	0.0882718	0.0610614	0.00539	6
	2019-05-21	733	4205.4	180.91	20.99	0.0430185	0.116025	0.0049912	367
Section 3	2017-05-29	11	622.1	16.17	2.04	0.0259926	0.12616	0.00327922	0
	2017-06-12	25	876.9	33.5	3.46	0.0382028	0.103284	0.00394572	46.3
	2017-06-19	32	879.4	21.32	2.73	0.0242438	0.128049	0.00310439	21.1
	2017-06-26	39	967.3	47.13	4.39	0.0487233	0.0931466	0.00453841	67.8
	2017-07-03	46	1412	63.3	6.13	0.04483	0.0968404	0.00434136	58.5
	2017-07-10	53	1463.2	61.71	5.79	0.0421747	0.093826	0.00395708	80.4
	2017-07-17	60	1867.1	99.79	9.11	0.0534465	0.0912917	0.00487922	125.8
	2017-07-24	67	2714.3	102.76	12.8	0.0378587	0.124562	0.00471576	516.9
	2017-07-31	74	3077.3	134.4	16.8	0.0436746	0.125	0.00545933	504.7
	2017-08-07	81	2958	103.28	13.6	0.0349155	0.131681	0.0045977	530.6
	2017-08-14	88	3106.2	94.81	18	0.0305228	0.189853	0.00579486	461.6
	2017-08-21	95	3519.5	225.37	20.29	0.0640347	0.0900297	0.00576502	346.6
	2017-08-28	102	2746	113.14	13.16	0.0412017	0.116316	0.00479243	289.9
	2017-09-04	109	4139.5	253.16	27.05	0.0611571	0.106849	0.00653461	409
	2017-09-18	123	3573.5	277.91	26.51	0.0777697	0.0953906	0.0074185	270.2
	2017-10-02	137	5083.1	383.99	33.8	0.0755425	0.0880231	0.00664949	510.8
	2017-10-30	165	2936.7	229.52	19.24	0.0781558	0.0838271	0.00655157	99.2
	2017-11-27	193	2532.3	146.16	16.88	0.0577183	0.11549	0.00666588	13.1
	2017-12-18	214	2212.2	183.42	16.963	0.0829129	0.0924817	0.00766793	16.5
	2018-01-29	256	1839.8	119.84	11.34	0.0651375	0.0946262	0.00616371	46
	2018-03-26	312	1629.1	182.66	13.06	0.112123	0.071499	0.0080167	8
	2018-04-30	347	3509.7	324.09	28.54	0.0923412	0.088062	0.00813175	469.5
	2018-05-14	361	3330.7	240.34	23.43	0.072159	0.0974869	0.00703456	160.3
	2018-05-22	369	2447.5	180.8	18.63	0.0738713	0.103042	0.00761185	155.6
	2018-05-29	376	4272.6	601.31	39.78	0.140736	0.0661556	0.00931049	617
	2018-06-12	390	4122.8	377.66	30.09	0.0916028	0.0796748	0.00729844	487.3
	2018-06-19	397	2942.8	355.04	31.88	0.120647	0.0897927	0.0108332	434.8
	2018-06-26	404	5527.1	591.43	45.21	0.107005	0.0764418	0.0081797	571.8
	2018-07-03	411	5642.6	510.65	53.18	0.0904991	0.104142	0.00942473	387.9
	2018-07-10	418	4341.8	514.28	46.08	0.118449	0.089601	0.0106131	315.2
	2018-07-17	425	5312.8	367.95	35.31	0.0692573	0.0959641	0.00664621	145.2
	2018-07-24	432	5423.5	469.79	52.55	0.0866212	0.111858	0.00968932	302.5
	2018-07-31	439	2998.3	271.46	28.42	0.090538	0.104693	0.0094787	239.3
	2018-08-07	446	4291.8	373.74	36.91	0.0870823	0.0987585	0.00860012	120.7
	2018-08-14	453	4448.5	327.66	30.77	0.0736563	0.0939083	0.00691694	296.3
	2018-08-21	460	3797.9	270.88	27.8	0.0713236	0.102628	0.00731983	71.4
	2018-08-28	467	4166	307.62	28.67	0.0738406	0.0931994	0.0068819	128.6
	2018-09-04	474	3296.1	280.62	26.35	0.085137	0.0938992	0.0079943	212
	2018-09-18	488	5527.6	332.79	33.1	0.0602052	0.0994621	0.00598813	203.3
	2018-10-02	502	3483.5	316.03	32.01	0.090722	0.101288	0.00918903	96.9
	2018-10-30	530	3963.8	349.66	28	0.0882133	0.0800778	0.00706393	119.5
	2018-11-27	558	2532.3	184.35	16.12	0.0727994	0.0874424	0.00636575	64.5
	2019-02-19	642	2031.5	233.46	17.76	0.11492	0.076073	0.00874231	7
	2019-03-19	670	2490.5	291.62	21.4	0.117093	0.0733832	0.00859265	0
	2019-04-23	705	1318.5	118.05	6.94	0.0955859	0.0301412	0.00526356	13.5
	2019-05-21	733	2230.5	158.44	20.27	0.0252858	0.186683	0.00908765	252

## Sheet: Growth experiments 
Myriophyllum growth rate baskets
date	day	Interval	TSL 0	TSL 1	TSL 2	TSL 3	Mean TSL	r TSL1	r TSL 2	r TSL 3	Mean r TSL	FW0	FW1	FW2	FW3	mean FW	r1 FW	r2 FW	r3 FW	mean r FW	DW0	DW1	DW2	DW3	mean DW	r1 DW	r2 DW	r3 DW	mean r DW	EC	pH	O2	Temp	turbidity	Mean WT		Mean AT	Mean SR
			cm	cm	cm	cm	cm					g	g	g	g						g	g	g	g													°C	KJ/cm²/d
2017-06-12	42898		30									1.36									0.185									203.933	7.5	4.65	19.9667			2017-06-12
2017-07-10	42926	28	30	203	219	223	215	0.068286	0.0709955	0.0716419	0.0703078	1.25	5.93	6.63	9.42	7.32667	0.0525907	0.0565757	0.0691197	0.0594287	0.125	0.47	0.57	0.71	0.583333	0.0332992	0.0401886	0.0480325	0.0405067	229	7.46667	5.77667	22.7667	4.73	21.3667	2017-07-10	18.7005	#DIV/0!
2017-08-07	42954	28	30	63.7	120	179	120.9	0.0268924	0.0495105	0.0637924	0.0467318	0.565	1.39	3.83	6.15	3.79	0.00379144	0.03999	0.0569039	0.0335618	0.0555	0.09	0.275	0.515	0.293333	-0.0117323	0.0281592	0.0505662	0.022331	215.567	7.63333	7.46667	20.0667	1.36	21.4167	2017-08-07	17.8745	15016.3
2017-09-04	42982	28	30	233	231	213	225.667	0.0732086	0.0729007	0.0700034	0.0720376	1.41	7.47	9.94	7.31	8.24	0.092208	0.102411	0.0914347	0.0953511	0.095	0.54	0.815	0.505	0.62	0.0812566	0.0959573	0.0788634	0.0853591	129.033	8.06667	8.23333	16.9667	1.85667	18.5167	2017-09-04	16.6405	14144.9
2017-10-02	43010	28	30	22.7	36.3	47	35.3333	-0.0099583	0.00680787	0.0160339	0.0042945	1.898	0.771	1.195	2.888	1.618	-0.0215592	-0.0059087	0.0256062	-0.000620543	0.153	0.0455	0.0975	0.229	0.124	-0.0262916	0.000927696	0.031423	0.00201971	167.2	7.8	8.35667	15.3333	1.19667	16.15	2017-10-02	13.4199	9561.15
2017-10-30	43038	28	30	0	123	16.2	46.4	0	0.0503924	-0.0220066	0.00946191	2.41	0	3.41	0.5	1.30333	0	0.0209254	-0.047641	-0.0133578	0.175	0	0.275	0.005	0.0933333	0	0.0209405	-0.122179	-0.0506191	181.4	8.43333	9.75	9.26667	1.46667	12.3	2017-10-30	13.0191	5673.02
2017-11-27													0	0	0.54	0.18	0	0	-0.0534219	-0.0534219	0.255	0	0	0.18	0.06	0	0	0.0010061	0.0010061					2.11	9.26667
2017-12-18																														134.333	8.93333	13.0733	2.83333	1.32333	2.83333
2018-02-26	43157		30									3.57									0.288															2018-02-26
2018-03-26	43185	28	30	21.5	32.5	17	23.6667	-0.011898	0.00285867	-0.0202851	-0.00977483	2.92	2.96	4.98	5.01	4.31667	-0.00669201	0.011888	0.0121025	0.00576617	0.465	0.3625	0.666	0.345	0.457833	0.00821657	0.0299403	0.00644943	0.0148688	163.167	8.16667	11.8	7.03333	4.17667		2018-03-26	3.12732	7984.35
2018-04-30	43220	35	30	17.2	23.6	9.4	16.7333	-0.0158939	-0.00685573	-0.0331568	-0.0186355	4.38	1.62	1.81	0.2	1.21	-0.0168331	-0.0136645	-0.0766006	-0.0356994	0.45	0.205	0.18	0.015	0.133333	-0.0234008	-0.0271166	-0.0981139	-0.0495438	150.633	7.86667	8.06667	12.4	2.39	9.71667	2018-04-30	11.2277	12187.1
2018-05-28	43248	28	30	176	151	143	156.667	0.0631888	0.0577172	0.0557731	0.0588931	7.06	10.13	16.81	10.94	12.6267	0.0299447	0.048033	0.032692	0.0368899	0.3025	0.505	0.61	0.475	0.53	0.00411824	0.0108647	0.00193097	0.00563797	140.9	7.86667	6.12333	23.6667	2.67	18.0333	2018-05-28	15.5515	19044.2
2018-06-26	43277	29	30	97	85.4	128	103.467	0.040466	0.0360741	0.0500287	0.0421896	2.8	13.38	5.01	17.5	11.9633	0.0220454	-0.0118279	0.0313019	0.0138398	0.375	0.45	0.345	0.765	0.52	0.0136954	0.00453321	0.0319929	0.0167405	147.567	7.43333	7.41667	17.7333	4.54	20.7	2018-06-26	17.987	16309.8
2018-07-24	43305	28	30	62.7	103	177	114.233	0.0263273	0.0440547	0.0633912	0.044591	6.09	4	8.6	11.67	8.09	0.0127384	0.0400765	0.0509786	0.0345979	0.27	0.25	0.62	0.765	0.545	-0.0144809	0.0179569	0.0254625	0.00964617	151.5	7.73333	5.05667	23.8667	3.81333	20.8	2018-07-24	20.3751	23386.1
2018-08-21	43333	28	30	148	129	144	140.333	0.0570005	0.0520934	0.056022	0.0550386	4.03	10.2	10.69	9.88	10.2567	0.0184193	0.020095	0.0172809	0.0185984	0.37	0.445	0.55	0.45	0.481667	0.0178447	0.0254106	0.0182438	0.0204997	157.1	7.7	6.4	20.5	2.12	22.1833	2018-08-21	21.8076	17256.4
2018-09-18	43361	28	30	208	153	185	182	0.069155	0.0581872	0.0649699	0.064104	2.545	14.41	11.25	12.27	12.6433	0.0455056	0.0366643	0.039764	0.0406446	0.237	0.905	0.73	0.78	0.805	0.031944	0.0242693	0.0266354	0.0276162	159.633	7.66667	8	16.5	1.67667	18.5	2018-09-18	16.1172	12648.7
2018-10-16	43389	28	30	102	40	78	73.3333	0.0437063	0.0102744	0.0341254	0.0293687	2.898	5.357	2.954	3.788	4.033	0.0265812	0.00532248	0.0142038	0.0153692	0.428	0.542	0.288	0.3255	0.385167	0.0295431	0.00696073	0.0113322	0.0159453	167.933	7.71667	10.4367	8.28333	1.48167		2018-10-16	12.8867	10485.4
2018-11-27	43431	42	30	38.5	39	75.5	51	0.00593954	0.00624677	0.0219746	0.011387		4.431	6.785	5.579	5.59833	0.0101096	0.0202546	0.015595	0.0153197		0.37	0.6475	0.3525	0.456667	-0.00346715	0.00985704	-0.00462078	0.000589705	173.433	6.73333	12.3	4.6	0.47		2018-11-27	6.3553	3831.56
		Max						0.0732086	0.0729007	0.0716419	0.0720376						0.092208	0.102411	0.0914347	0.0953511						0.0812566	0.0959573	0.0788634	0.0853591

## Sheet: Environmental parameters
Electrode measurements
14 May erroneous O2 meter, therefore 15 May new measurements
	EC				pH				O2				Temp				Turbidity
Date	10 m	20 m	30 m	Mean	10 m	20 m	30 m	Mean	10 m	20 m	30 m	Mean	10 m	20 m	30 m	Mean	10 m	20 m	30 m	Mean
2017-05-29	191.3	191	192.4	191.567	7.9	7.7	7.8	7.8	5.42	5.09	5.05	5.18667	22.7	22.8	22.8	22.7667
2017-06-12	203.9	203.6	204.3	203.933	7.4	7.6	7.5	7.5	4.53	4.82	4.6	4.65	20	20.1	19.8	19.9667
2017-06-19	222	223	223	222.667	7.4	7.5	7.5	7.46667	4.9	4.98	4.74	4.87333	22.8	23.2	23	23
2017-06-26	236	239	236	237	7.1	7.4	7.6	7.36667	6.37	6.46	5.98	6.27	19.6	19.2	20.7	19.8333	3.55	4.13	3.83	3.83667
2017-07-03	226	226	226	226	7.5	7.7	7.8	7.66667	7.6	7.67	7.52	7.59667	19.3	19.3	19.5	19.3667	3.88	3.94	3.9	3.90667
2017-07-10	229	229	229	229	7.3	7.5	7.6	7.46667	5.62	5.73	5.98	5.77667	23.1	22.6	22.6	22.7667	4.54	4.95	4.7	4.73
2017-07-17	207.4	214.1	216	212.5	7.2	7.4	7.6	7.4	6.88	9.94	7.02	7.94667	21	20.9	20.6	20.8333	3.75	3.93	3.88	3.85333
2017-07-24	207.8	216.3	215.8	213.3	7.8	7.8	7.7	7.76667	5.52	5.64	5.79	5.65	20.9	20.3	20.4	20.5333	2.47	2.96	3.12	2.85
2017-07-31	213.7	216.8	218.8	216.433	8.2	8.1	7.9	8.06667	6.09	6.36	6.3	6.25	20.5	20.6	20	20.3667	1.65	3.69	2.01	2.45
2017-08-07	210.6	220	216.1	215.567	7.4	7.7	7.8	7.63333	7.42	7.56	7.42	7.46667	20	19.9	20.3	20.0667	1.53	1.34	1.21	1.36
2017-08-14	213.3	215.1	217.2	215.2	7.8	7.8	7.7	7.76667	7.21	7.62	7.41	7.41333	20.1	18.8	19.1	19.3333	7.85	2.48	1.14	3.82333
2017-08-21	209	209.5	209	209.167	8	8.1	8.1	8.06667	7.65	7.92	8.18	7.91667	17.8	17.8	17.8	17.8	1.1	0.87	1.12	1.03
2017-08-28	210	208.4	206	208.133	7.8	7.8	7.8	7.8	7.02	6.88	7.02	6.97333	19.9	19.9	20	19.9333	1.55	4.8	1.02	2.45667
2017-09-04	126.3	133.9	126.9	129.033	8	8.1	8.1	8.06667	7.82	8.37	8.51	8.23333	17.1	16.6	17.2	16.9667	2.4	1.35	1.82	1.85667
2017-09-18	164.5	165.1	163.9	164.5	8.8	8.4	8.4	8.53333	9.51	9.84	9.96	9.77	14.2	13.9	13.9	14	0.66	1.1	1.48	1.08
2017-10-02	169.6	167.1	164.9	167.2	7.8	7.9	7.7	7.8	8.25	8.4	8.42	8.35667	15.2	15.1	15.7	15.3333	1.74	0.8	1.05	1.19667
2017-10-30	182.9	179.7	181.6	181.4	8.5	8.4	8.4	8.43333	9.63	9.76	9.86	9.75	9.3	9.2	9.3	9.26667	1.46	1.02	1.92	1.46667
2017-11-27																	1.98	2.02	2.33	2.11
2017-12-18	133.5	134.8	134.7	134.333	9.4	8.8	8.6	8.93333	12.87	13.15	13.2	13.0733	3.1	2.7	2.7	2.83333	0.69	1.53	1.75	1.32333
2018-01-29	148.8	150.4	150.3	149.833	7.7	7.7	7.5	7.63333	11	11	11.1	11.0333	8.3	7.8	7.8	7.96667	2.12	4.53	2.25	2.96667
2018-03-26	161.7	163	164.8	163.167	8.1	8.1	8.3	8.16667	11.3	11.8	12.3	11.8	7.1	7.1	6.9	7.03333	4.46	4.34	3.73	4.17667
2018-04-30	151.3	150.7	149.9	150.633	8.1	7.7	7.8	7.86667	8.7	7.7	7.8	8.06667	12.4	12.4	12.4	12.4	2.6	2.77	1.8	2.39
2018-05-14	148.2	145.6	146.5	146.767	7.8	7.8	7.9	7.83333					17.4	17.2	17.2	17.2667	2.5	2.23	2.31	2.34667
2018-05-15	145.7	145.7	146.4	145.933	7.4	7.4	7.4	7.4	7	6.8	7.1	6.96667	19	19.1	19	19.0333
2018-05-22	144.3	139.6	138.3	140.733	8.2	8.4	8.7	8.43333	7.98	7.85	8.01	7.94667	19.4	19.1	19.3	19.2667	2.49	1.58	1.1	1.72333
2018-05-29	143.5	139.6	139.6	140.9	7.7	7.9	8	7.86667	5.8	5.94	6.63	6.12333	25.1	22.3	23.6	23.6667	3.44	2.64	1.93	2.67
2018-06-12	141.1	139.1	139.2	139.8	7.5	7.5	7.5	7.5	5.88	5.61	5.73	5.74	19.8	20.1	20.3	20.0667	1.91	2.4	2.61	2.30667
2018-06-19	153.3	153.4	150.6	152.433	7.5	7.4	7.6	7.5	5.81	5.2	6.43	5.81333	17.2	17.5	17.2	17.3	1.95	5.8	5.4	4.38333
2018-06-26	148.1	147.7	146.9	147.567	7.5	7.4	7.4	7.43333	7.94	7.18	7.13	7.41667	18.9	16.9	17.4	17.7333	3.17	6.39	4.06	4.54
2018-07-03	145.2	143	140.8	143	7.6	7.5	7.5	7.53333	5.34	4.69	5.62	5.21667	18.7	21.1	20.5	20.1	2.49	3.41	2.79	2.89667
2018-07-10	147.1	150	148.7	148.6	7.9	8.1	8.4	8.13333	5.26	4.74	5.68	5.22667	17.4	17.6	17.2	17.4	6.62	2.66	3.84	4.37333
2018-07-17	151.4	153.6	152.2	152.4	8.1	7.9	8	8	4.93	4.44	5.9	5.09	22.7	23.1	22.5	22.7667
2018-07-24	154.3	154.5	145.7	151.5	7.8	7.7	7.7	7.73333	5.07	4.59	5.51	5.05667	24.3	23.9	23.4	23.8667	4.09	5.55	1.8	3.81333
2018-07-31	160.1	161	159.4	160.167	7.7	7.8	8	7.83333	5.17	4.36	5.15	4.89333	23.9	23	22.4	23.1	2.11	2.04	3.84	2.66333
2018-08-07	158.9	156.8	155	156.9	7.8	7.6	7.5	7.63333	4.84	4.44	5.09	4.79	22.3	22.6	23.3	22.7333	1.91	2.48	1.5	1.96333
2018-08-14	155.9	152	152.3	153.4	7.6	7.6	7.8	7.66667	6.2	6.15	6.42	6.25667	19.6	19.5	19.4	19.5	1.2	1.43	1.03	1.22
2018-08-21	163.6	156.7	151	157.1	7.9	7.6	7.6	7.7	6.39	6.27	6.54	6.4	20.5	20.5	20.5	20.5	1.24	4.49	0.63	2.12
2018-08-28	160.7	151.2	143.8	151.9	7.6	7.6	7.7	7.63333	7.45	7.86	7.92	7.74333	17.2	17.3	17.4	17.3	0.61	0.17	0.3	0.36
2018-09-04	156.2	145.7	139.8	147.233	7.7	7.8	7.7	7.73333	8.39	8.46	8.22	8.35667	19.8	19.6	19.1	19.5	0.72	1.37	1.46	1.18333
2018-09-18	165.3	165.5	148.1	159.633	7.6	7.6	7.8	7.66667	7.79	7.86	8.35	8	16.4	16.9	16.2	16.5	2.92	0.99	1.12	1.67667
2018-10-02	160.9	156.2	148	155.033	7.5	7.5	7.7	7.56667	9.82	9.8	10.11	9.91	10	10.5	10.3	10.2667	0.59	0.67	0.43	0.563333
2018-10-30	184.2	183.5	174.8	180.833	8	7.8	7.8	7.86667	10.68	10.61	11.6	10.9633	6.5	6.2	6.2	6.3	1.18	1.96	4.06	2.4
2018-11-27	174.3	174.8	171.2	173.433	7.1	6.7	6.4	6.73333	12.59	12.41	11.9	12.3	4.3	4.3	5.2	4.6	0.2	0.77	0.44	0.47
2019-02-19	147.7	148	147.5	147.733	7.7	7.5	7.1	7.43333	12.3	12.1	12	12.1333	5.2	5	5.1	5.1	1.36	1	0.91	1.09
2019-03-19	116.6	117	117.5	117.033	8.2	8	7.4	7.86667	11.4	11.8	11.7	11.6333	7	6.2	6.8	6.66667	0.97	1.16	0.95	1.02667
2019-04-23	136.2	133.6	130.7	133.5	8	8.1	8.3	8.13333	8.3	8.4	8.4	8.36667	14.3	14.3	14.9	14.5	5.77	2.91	2.9	3.86
2019-05-21	164.5	161.6	156	160.7	7.4	7.5	7.6	7.5	5.8	6	6.4	6.06667	15.4	15	15.2	15.2	2.58	2.83	2.47	2.62667
Mean	170.563	170.259	168.187	169.67	7.78261	7.7587	7.77609	7.77246	7.54311	7.56111	7.72667	7.6103	16.8848	16.7174	16.7848	16.7957	2.42857	2.60667	2.18905	2.4081
Min	116.6				6.4				4.36				2.7				0.17
Max	239				9.4				13.2				25.1				7.85

## Sheet: Nutrients water
Nutrients in
water
	N-NH4				N-(NO3+NO2)				P-PO4
Date	10 m	20 m	30 m	Mean	10 m	20 m	30 m	Mean	10 m	20 m	30 m	Mean
2017-06-29	0.03	0.03	0.03	0.03	0.02	0	0	0.00666667	0.001	0.001	0.001	0.001
2017-09-20	0.01	0	0.01	0.00666667	0	0	0	0	0	0.001	0.001	0.000666667
2018-05-15	0.02	0.02	0.02	0.02	0.01	0.01	0.01	0.01	0.001	0.001	0.001	0.001
2018-06-27	0.01	0.01	0.02	0.0133333	0	0	0	0	0.007	0.003	0.001	0.00366667
2018-07-17	0.02	0.02	0.03	0.0233333	0.01	0	0	0.00333333	0.007	0.009	0.021	0.0123333
2018-07-31	0.01	0.01	0.06	0.0266667	0	0.01	0.03	0.0133333	0.007	0.022	0.013	0.014
2018-08-14	0.01	0.01	0.02	0.0133333	0	0	0	0	0.025	0.004	0.006	0.0116667
2018-08-28	0.01	0.01	0.02	0.0133333	0	0	0	0	0.006	0.002	0.004	0.004
2018-09-11	0.01	0.01	0.01	0.01	0.01	0	0	0.00333333	0.02	0.003	0.009	0.0106667
2018-10-02	0	0	0.01	0.00333333	0	0	0	0	0.01	0.002	0	0.004
2019-04-24	0.02	0.01	0.02	0.0166667	0	0	0	0	0.002	0.002	0.002	0.002
Mean	0.0136364	0.0118182	0.0227273	0.0160606	0.00454545	0.00181818	0.00363636	0.00333333	0.00781818	0.00454545	0.00536364	0.00590909
Min	0				0				0
Max	0.06				0.03				0.025

## Sheet: Pore water and sediment
Pore water analysis
Date	Location	pH	N-NH4	N-(NO3+NO2)	Nts	P-PO4
2018-06-27	Ditch 13 - 10 meter	7.08	0.39	0.08	3.6	0.04
2018-06-27	Ditch 13 - 20 meter	7.04	0.13	0.01	3.6	0.018
2018-06-27	Ditch 13 - 30 meter	6.95	0.14	0.02	2.9	0.02
2018-08-14	Ditch 13 - 10 meter	7.49	0.08	0.06	6	0.132
2018-08-14	Ditch 13 - 20 meter	7.43	1.07	0.04	8.5	0.119
2018-08-14	Ditch 13 - 30 meter	7.47	0.38	0.08	9.4	0.152
2018-09-18	Ditch 13 - 10 meter	7.25	0.12	0.04	7.5	0.179
2018-09-18	Ditch 13 - 20 meter	7.43	0.13	0.21	5.7	0.068
2018-09-18	Ditch 13 - 30 meter	7.21	0.11	0.72	7	0.133
	Mean	5.08744	0.332564	0.161538	4.18769	0.0928974
	Min	0.08	0.08	0.01	0.04	0.01
	Max	7.49	1.07	0.72	9.4	0.21
		N-NH4			N-(NO3+NO2)			P-PO4
		10 m	20 m	30 m	10 m	20 m	30 m	10 m	20 m	30 m
	2018-06-27	0.39	0.13	0.14	0.08	0.01	0.02	0.04	0.018	0.02
	2018-08-14	0.08	1.07	0.38	0.06	0.04	0.08	0.132	0.119	0.152
	2018-09-18	0.12	0.13	0.11	0.04	0.21	0.72	0.179	0.068	0.133
	Means	0.196667	0.443333	0.21	0.06	0.0866667	0.273333	0.117	0.0683333	0.101667
Soil parameters of clay sediment
Sample	organic content (105-550°C)	particles < 2µm	particles < 16 µm	particles < 50 µm	particles > 50 µm	fresh field moisture (40°C)	moisture after drying
nr.	[%]	[volume %]	[volume %]	[volume %]	[volume %]	[ % ]	[ % ]
detection limit	0.3	0.5	0.5
Ditch 10 meter	3.6	7.3	32.3	49.7	50.3	30.3	1.5
Ditch 20 meter	3.4	7.2	32	45.3	54.7	28.6	1.4
Ditch 30 meter	3.9	7.4	32.8	50.3	49.7	29.8	1.3

## Sheet: PAR
light measurements
PAR
date		time				0 cm	I - 10 cm	I - 20 cm	I - 30 cm
						µmol	µmol	µmol	µmol
2018-08-21			A	10 m	upper	304.6	292.7	317	303.6
					under	322.1	227.6	160.39	119.9
2018-08-21			B	20 m	upper	479.1	420.1	421.5	418
					under	434.5	337.3	298.1	192.53
2018-08-21			C	30 m	upper	865.7	663.6	538.1	524.2
					under	907.9	401.4	299.6	210.7
date		time				0 cm	I - 10 cm	I - 20 cm	I - 30 cm
						µmol	µmol	µmol	µmol
2018-08-28			A	10 m	upper	857	864.5	715.8	745.9
					under	860.5	658.5	475.8	383.2
2018-08-28			B	20 m	upper	1283.4	1364.2	978.8	1018.8
					under	1078.3	866.1	582.5	557.1
2018-08-28			C	30 m	upper	573.3	591.1	561.7	597.7
					under	580.4	447.7	329.5	198.99
weather: variable cloudy
date		time				0 cm	I - 10 cm	I - 20 cm	I - 30 cm
						µmol	µmol	µmol	µmol
2018-09-04		16.45	A	10 m	upper	204.7	222	228.4	233.8
					under	204.9	169.7	119.08	14.89
2018-09-04			B	20 m	upper	202.5	217.6	225.3	223.2
					under	206.1	95.54	59.77	54.75
2018-09-04		16.3	C	30 m	upper	166.19	213.8	168.57	167.75
					under	157.23	97.07	72.71	46.83
weather: clouded after rain

## Sheet: Belowground biomass
date	time	interval	FWr1	FWr2	FWr3	Mean FWr			DWr1	DWr2	DWr3	Mean DWr		Mean BG DW per m2	Mean AG DW per m2	Ratio
	day nr	d	cm	cm	cm	g			g	g	g	g		g	9
2017-05-18	0	42873				0.06903	n=20					0.004155	n=20
2017-08-14	88	42961	10.28	8.62	11.48	10.1267			1.25	1	1.43	1.22667		6.05728	12.3733	2.04272
2017-10-30	165	43038	48.48	41.12	35.5	41.7			6.89	5.26	3.72	5.29		26.122	17.2533	0.66049
2018-06-26	404	43277	39.07	51.5	102.34	64.3033			5.43	7.5	14.45	9.12667		45.0675	39.4467	0.87528
2018-08-14	468.45	43326	64.45	93.65	49.7	69.2667			9.54	12.67	7.1	9.77		48.2443	30.61	0.63448
2018-10-30	530	43403	75.85	59.81	32.24	55.9667			8.63	8.5	3.95	7.02667		34.6977	23.5933	0.679969
