# Supplementary material for: Seasonal dynamics of the macrophyte test species Myriophyllum spicatum over two years in experimental ditches for population modeling application in risk assessment
Source: Integr Environ Assess Manag. 2021 Dec 3;18(5):1375–86. doi: 10.1002/ieam.4553 (PMC9545951; doi:10.1002/ieam.4553)
Supplement: Supplementary file 2 [file IEAM-18-1375-s002.xlsx]

## Sheet: Testing section 3
One sided paired t-test for measured TSL and nutrient conc
Data from sheet Nutrient in Myrio Results Data.xlsx
	NH4-N			N-(NO3+NO2)			P-P4
Date	Section 1	Section 2	Section 3	Section 1	Section 2	Section 3	Section 1	Section 2	Section 3
2017-06-29	0.03	0.03	0.03	0.02	0	0	0.001	0.001	0.001
2017-09-20	0.01	0	0.01	0	0	0	0	0.001	0.001
2018-05-15	0.02	0.02	0.02	0.01	0.01	0.01	0.001	0.001	0.001
2018-06-27	0.01	0.01	0.02	0	0	0	0.007	0.003	0.001
2018-07-17	0.02	0.02	0.03	0.01	0	0	0.007	0.009	0.021
2018-07-31	0.01	0.01	0.06	0	0.01	0.03	0.007	0.022	0.013
2018-08-14	0.01	0.01	0.02	0	0	0	0.025	0.004	0.006
2018-08-28	0.01	0.01	0.02	0	0	0	0.006	0.002	0.004
2018-09-11	0.01	0.01	0.01	0.01	0	0	0.02	0.003	0.009
2018-10-02	0	0	0.01	0	0	0	0.01	0.002	0
2019-04-24	0.02	0.01	0.02	0	0	0	0.002	0.002	0.002
Mean	0.0136364	0.0118182	0.0227273	0.00454545	0.00181818	0.00363636	0.00781818	0.00454545	0.00536364
SD	0.0080904	0.00873863	0.0142063	0.00687552	0.0040452	0.00924416	0.00801022	0.00621874	0.00659201
n	11	11	11	11	11	11	11	11	11
t-test 1-2, 2-3		0.0839253	0.0119282		0.295526	0.171718		0.145435	0.307579
t-test 1-3			0.0314513			0.390176			0.191799
Data from sheet Population dynamics in Myrio Results Data.xlsx
	TSL			FW			DW
Date	Section 1	Section 2	Section 3	Section 1	Section 2	Section 3	Section 1	Section 2	Section 3
2017-05-29	460.2	383.7	622.1	13.19	16.28	16.17	1.5	1.51	2.04
2017-06-12	1080.1	563.2	876.9	40.47	23.6	33.5	3.63	2.24	3.46
2017-06-19	849.4	788.9	879.4	39.35	25.21	21.32	3.49	4.31	2.73
2017-06-26	1524.6	1100.2	967.3	82.78	48.93	47.13	6.73	4.99	4.39
2017-07-03	1919.2	1319	1412	91.08	59.01	63.3	7.3	5.07	6.13
2017-07-10	1405	1843.8	1463.2	73.64	98.02	61.71	6.7	8.1	5.79
2017-07-17	2501.7	2138.8	1867.1	131.6	112.43	99.79	12.6	11.31	9.11
2017-07-24	2551.3	2034.7	2714.3	114.03	81.46	102.76	12.83	9.18	12.8
2017-07-31	2469.7	1920.3	3077.3	90.89	67.07	134.4	11.81	9.36	16.8
2017-08-07	3083.2	3394.7	2958	126.03	123.04	103.28	15.83	18.08	13.6
2017-08-14	1997.2	2402.1	3106.2	56.4	63.22	94.81	8.53	10.59	18
2017-08-21	3904.1	3425.5	3519.5	155.18	148.96	225.37	18.5	15.8	20.29
2017-08-28	4239.2	1931.4	2746	192.09	84.14	113.14	22.49	8.98	13.16
2017-09-04	4234.3	3628	4139.5	223.48	186.13	253.16	25.37	20.21	27.05
2017-09-18	2931.8	2730.2	3573.5	185.41	190.16	277.91	18.5	18.73	26.51
2017-10-02	2408.4	2850.4	5083.1	147.6	223.47	383.99	11.23	19.27	33.8
2017-10-30	3457.6	2114	2936.7	183.62	162.45	229.52	18.5	14.02	19.24
2017-11-27	3843.1	3042.9	2532.3	246.59	269.46	146.16	24.35	23.93	16.88
2017-12-18	1255.33	3504.6	2212.2	105.9	288.99	183.42	7.888	25.776	16.963
2018-01-29	1245.9	2132.1	1839.8	72.26	156.11	119.84	6.07	17.46	11.34
2018-03-26	2818	2178.8	1629.1	281.14	310.83	182.66	19.94	21.75	13.06
2018-04-30	581.4	3415.4	3509.7	40.56	199.66	324.09	4.03	18.28	28.54
2018-05-14	3571.7	3151.8	3330.7	249.12	251.83	240.34	22.25	24.1	23.43
2018-05-22	2554.7	3333.7	2447.5	190.42	183.56	180.8	17.74	18.91	18.63
2018-05-29	2321	3749.5	4272.6	226.93	499.25	601.31	14.91	28.11	39.78
2018-06-12	3457.7	2780.8	4122.8	409.14	328.38	377.66	35.53	29.66	30.09
2018-06-19	2084.9	3149.8	2942.8	146.39	361.3	355.04	13.25	32.31	31.88
2018-06-26	3679	4580.8	5527.1	390.29	572.1	591.43	26.8	46.33	45.21
2018-07-03	4524.1	3099.6	5642.6	430.71	214.73	510.65	45.74	25.19	53.18
2018-07-10	4091.8	2402	4341.8	367.53	217.8	514.28	38.48	22.68	46.08
2018-07-17	1825.9	1558	5312.8	124.75	132.23	367.95	13.17	13.13	35.31
2018-07-24	3751.4	4154.2	5423.5	253.14	329.38	469.79	30.29	36.16	52.55
2018-07-31	3905.8	3133.4	2998.3	301.03	276.54	271.46	33.31	29.99	28.42
2018-08-07	4904.3	2189.3	4291.8	350.78	134.37	373.74	37.67	15.2	36.91
2018-08-14	4168.6	3979	4448.5	349.47	238.14	327.66	36.42	24.64	30.77
2018-08-21	1135	2598.5	3797.9	54.08	177.42	270.88	6.02	17.93	27.8
2018-08-28	2297.8	3632.9	4166	164.75	287.36	307.62	23.87	26.57	28.67
2018-09-04	1745.9	4247.8	3296.1	221.15	321.76	280.62	22.15	27.85	26.35
2018-09-18	3164.8	1539	5527.6	201.81	109.9	332.79	18.97	10.81	33.1
2018-10-02	3357.6	2778.4	3483.5	230.25	167.12	316.03	22.18	17.32	32.01
2018-10-30	2774.4	4223.4	3963.8	108.58	324.34	349.66	10.32	32.46	28
2018-11-27	2921.5	3685.32	2532.3	191.9	291.9	184.35	16.44	29.55	16.12
2019-02-19	2149.5	1809.5	2031.5	169.99	204.85	233.46	12.41	10.52	17.76
2019-03-19	922.5	1455	2490.5	108.23	141.19	291.62	8.28	5.28	21.4
2019-04-23	2331.6	2141	1318.5	233.89	188.99	118.05	18.72	11.54	6.94
2019-05-21	969	4205.4	2230.5	50.86	180.91	158.44	7.31	20.99	20.27
Mean	2595.03	2661.32	3121.87	178.663	197.26	244.414	17.3923	18.3951	22.877
SD	1165.59	1042.61	1357.56	107.311	117.797	149.051	10.6556	9.82756	12.9119
n	46	46	46	46	46	46	46	46	46
t-test 1-2, 2-3		0.35985	0.00577858		0.11916	0.00150475		0.248966	0.00125427
t-test 1-3			0.00227009			0.000135739			0.000230383
Data from sheet Growth experiments in Myrio Results Data.xlsx
	TSL			FW			DW
Date	Section 1	Section 2	Section 3	Section 1	Section 2	Section 3	Section 1	Section 2	Section 3
2017-07-10	203	219	223	5.93	6.63	9.42	0.47	0.57	0.71
2017-08-07	63.7	120	179	1.39	3.83	6.15	0.09	0.275	0.515
2017-09-04	233	231	213	7.47	9.94	7.31	0.54	0.815	0.505
2017-10-02	22.7	36.3	47	0.771	1.195	2.888	0.0455	0.0975	0.229
2017-10-30	0	123	16.2	0	3.41	0.5	0	0.275	0.005
2017-11-27				0	0	0.54	0	0	0.18
2017-12-18
2018-02-26
2018-03-26	21.5	32.5	17	2.96	4.98	5.01	0.3625	0.666	0.345
2018-04-30	17.2	23.6	9.4	1.62	1.81	0.2	0.205	0.18	0.015
2018-05-28	176	151	143	10.13	16.81	10.94	0.505	0.61	0.475
2018-06-26	97	85.4	128	13.38	5.01	17.5	0.45	0.345	0.765
2018-07-24	62.7	103	177	4	8.6	11.67	0.25	0.62	0.765
2018-08-21	148	129	144	10.2	10.69	9.88	0.445	0.55	0.45
2018-09-18	208	153	185	14.41	11.25	12.27	0.905	0.73	0.78
2018-10-16	102	40	78	5.357	2.954	3.788	0.542	0.288	0.3255
2018-11-27	38.5	39	75.5	4.431	6.785	5.579	0.37	0.6475	0.3525
Mean	99.5214	106.129	116.793	5.46993	6.2596	6.90967	0.345333	0.4446	0.4278
SD	80.1616	67.9198	75.4102	4.73389	4.53605	5.02585	0.250002	0.249846	0.256411
n	37	38	39	38	39	40	38	39	40
t-test 1-2, 2-3		0.301325	0.192326		0.201775	0.272965		0.0289744	0.390548
t-test 1-3			0.0952407			0.0278242			0.0829059

## Sheet: Corr regression sheet
Sheet to calculate correlations / regressions using data per section (not just means as in the growth rate sheet)
				Potential independent variables																Growth rates as dependent variables
				Water values, means over the interval								Pore water samples, means over inteval					Data from weather file Means of start day until day before end day
												These are values from sampled baskets, which are the same baskets where short-term experiments were performed
				microS/cm		mg/L	Celcius	NTU	mg/L	mg/L	mg/L	[bij 20±1˚C]	[mg/l]	[mg/l]	[mg/l]	[mg/l]	KJ/m²/d	°C	°C	d-1	d-1	d-1
Section	Date	Days	label	EC	pH	O2	Water temp	turbidity	N-NH4	N-(NO3+NO2)	P-PO4	pH_PW	N-NH4_PW	N-(NO3+NO2)_PW	Nts_PW	P-PO4_PW	Mean daily rad	Mean daily Air Temp	Sum Temp	r TSL	r FW	r DW
1	2017-06-12		12-6-2017-1	197.6	7.65	4.975	21.35
1	2017-07-10	28	10-7-2017-1	228.25	7.325	6.1225	21.2	3.99	0.03	0.02	0.001							18.7	542.1	0.068286	0.0525907	0.0332992
1	2017-08-07	28	7-8-2017-1	209.875	7.65	6.4775	20.6	2.35									15363.7	17.8745	500.486	0.0268924	0.00379144	-0.0117323
1	2017-09-04	28	4-9-2017-1	189.65	7.9	7.425	18.725	3.225									14144.9	16.6405	465.933	0.0732086	0.092208	0.0812566
1	2017-10-02	28	2-10-2017-1	167.05	8.3	8.88	14.7	1.2	0.01	0	0						9561.15	13.4199	375.757	-0.0099583	-0.0215592	-0.0262916
1	2017-12-18	77	18-12-2017-1	133.5	8.5	12.87	3.1	0.69
1	2018-02-26	70	26-2-2018-1
1	2018-03-26	28	26-3-2018-1	155.25	7.9	11.15	7.7	3.29									7984.35	3.12732	87.5651	-0.011898	-0.00669201	0.00821657
1	2018-04-30	35	30-4-2018-1	151.3	8.1	8.7	12.4	2.6									13072.9	12.487	349.636	-0.0158939	-0.0168331	-0.0234008
1	2018-05-28	28	28-5-2018-1	145.425	7.775	6.92667	20.225	2.81	0.02	0.01	0.001						17668.1	14.403	403.285	0.0631888	0.0299447	0.00411824
1	2018-06-26	29	26-6-2018-1	147.5	7.5	6.54333	18.6333	2.34333	0.01	0	0.007	7.08	0.39	0.08	3.6	0.04	16077.2	17.786	498.007	0.040466	0.0220454	0.0136954
1	2018-07-24	28	24-7-2018-1	149.5	7.85	5.15	20.775	4.4	0.01	0	0.007						23397.4	20.3751	570.504	0.0263273	0.0127384	-0.0144809
1	2018-08-21	28	21-8-2018-1	159.625	7.75	5.65	21.575	1.615	0.01	0	0.015	7.49	0.08	0.06	6	0.132	17256.4	21.8787	612.605	0.0570005	0.0184193	0.0178447
1	2018-09-18	28	18-9-2018-1	160.733	7.63333	7.87667	17.8	1.41667	0.01	0.01	0.02	7.25	0.12	0.04	7.5	0.179	12648.7	16.1172	451.283	0.069155	0.0455056	0.031944
1	2018-10-16	28	16-10-2018-1	160.9	7.5	9.82	10	0.59	0	0	0.01						10485.5	12.8867	360.827	0.0437063	0.0265812	0.0295431
1	2018-11-27	42	27-11-2018-1	179.25	7.55	11.635	5.4	0.69									4544.5	7.47715	314.04	0.00593954	0.0101096	-0.00346715
2	2017-06-12		12-6-2017-2	197.3	7.65	4.955	21.45
2	2017-07-10	28	10-7-2017-2	229.25	7.525	6.21	21.075	4.34	0.03	0	0.001							18.7	542.1	0.0709955	0.0565757	0.0401886
2	2017-08-07	28	7-8-2017-2	216.8	7.75	7.375	20.425	2.98									15363.7	17.8745	500.486	0.0495105	0.03999	0.0281592
2	2017-09-04	28	4-9-2017-2	191.725	7.95	7.6975	18.275	2.375									14144.9	16.6405	465.933	0.0729007	0.102411	0.0959573
2	2017-10-02	28	2-10-2017-2	166.1	8.15	9.12	14.5	0.95	0	0	0.001						9561.15	13.4199	375.757	0.00680787	-0.0059087	0.000927696
2	2017-10-30	28	30-10-2017-2	179.7	8.4	9.76	9.2	1.02									5673.02	13.0191	364.534	0.0503924	0.0209254	0.0209405
2	2017-12-18	49	18-12-2017-2	134.8	8.8	13.15	2.7	1.53
2	2018-02-26	70	26-2-2018-2
2	2018-03-26	28	26-3-2018-2	156.7	7.9	11.4	7.45	4.435									7984.35	3.12732	87.5651	0.00285867	0.011888	0.0299403
2	2018-04-30	35	30-4-2018-2	150.7	7.7	7.7	12.4	2.77									13072.9	12.487	349.636	-0.00685573	-0.0136645	-0.0271166
2	2018-05-28	28	28-5-2018-2	142.625	7.875	6.86333	19.425	2.15	0.02	0.01	0.001						17668.1	14.403	403.285	0.0577172	0.048033	0.0108647
2	2018-06-26	29	26-6-2018-2	146.733	7.43333	5.99667	18.1667	4.86333	0.01	0	0.003	7.04	0.13	0.01	3.6	0.018	16077.2	17.786	498.007	0.0360741	-0.0118279	0.00453321
2	2018-07-24	28	24-7-2018-2	150.275	7.8	4.615	21.425	3.87333	0.015	0	0.016						23397.4	20.3751	570.504	0.0440547	0.0400765	0.0179569
2	2018-08-21	28	21-8-2018-2	156.625	7.65	5.305	21.4	2.61	0.01	0.01	0.022	7.43	1.07	0.04	8.5	0.119	17256.4	21.8787	612.605	0.0520934	0.020095	0.0254106
2	2018-09-18	28	18-9-2018-2	154.133	7.66667	8.06	17.9333	0.843333	0.01	0	0.004	7.43	0.13	0.21	5.7	0.068	12648.7	16.1172	451.283	0.0581872	0.0366643	0.0242693
2	2018-10-16	28	16-10-2018-2	156.2	7.5	9.8	10.5	0.67	0	0	0.002						10485.5	12.8867	360.827	0.0102744	0.00532248	0.00696073
2	2018-11-27	42	27-11-2018-2	179.15	7.25	11.51	5.25	1.365									4544.5	7.47715	314.04	0.00624677	0.0202546	0.00985704
3	2017-06-12		12-6-2017-3	198.35	7.65	4.825	21.3
3	2017-07-10	28	10-7-2017-3	228.5	7.625	6.055	21.45	4.14333	0.03	0	0.001							18.7	542.1	0.0716419	0.0691197	0.0480325
3	2017-08-07	28	7-8-2017-3	216.675	7.75	6.6325	20.325	2.555									15363.7	17.8745	500.486	0.0637924	0.0569039	0.0505662
3	2017-09-04	28	4-9-2017-3	189.775	7.925	7.78	18.525	1.275									14144.9	16.6405	465.933	0.0700034	0.0914347	0.0788634
3	2017-10-02	28	2-10-2017-3	164.4	8.05	9.19	14.8	1.265	0.01	0	0.001						9561.15	13.4199	375.757	0.0160339	0.0256062	0.031423
3	2017-10-30	28	30-10-2017-3	181.6	8.4	9.86	9.3	1.92									5673.02	13.0191	364.534	-0.0220066	-0.047641	-0.122179
3	2017-11-27	28	27-11-2017-3					2.33									3085.95	6.90498	193.339		-0.0534219	0.0010061
3	2017-12-18	21	18-12-2017-3	134.7	8.6	13.2	2.7	1.75
3	2018-02-26	70	26-2-2018-3
3	2018-03-26	28	26-3-2018-3	157.55	7.9	11.7	7.35	2.99									7984.35	3.12732	87.5651	-0.0202851	0.0121025	0.00644943
3	2018-04-30	35	30-4-2018-3	149.9	7.8	7.8	12.4	1.8									13072.9	12.487	349.636	-0.0331568	-0.0766006	-0.0981139
3	2018-05-28	28	28-5-2018-3	142.7	8	7.24667	19.775	1.78	0.02	0.01	0.001						17668.1	14.403	403.285	0.0557731	0.032692	0.00193097
3	2018-06-26	29	26-6-2018-3	145.567	7.5	6.43	18.3	4.02333	0.02	0	0.001	6.95	0.14	0.02	2.9	0.02	16077.2	17.786	498.007	0.0500287	0.0313019	0.0319929
3	2018-07-24	28	24-7-2018-3	146.85	7.9	5.6775	20.9	2.81	0.045	0.015	0.017						23397.4	20.3751	570.504	0.0633912	0.0509786	0.0254625
3	2018-08-21	28	21-8-2018-3	154.425	7.725	5.8	21.4	1.75	0.02	0	0.005	7.47	0.38	0.08	9.4	0.152	17256.4	21.8787	612.605	0.056022	0.0172809	0.0182438
3	2018-09-18	28	18-9-2018-3	143.9	7.73333	8.16333	17.5667	0.96	0.01	0	0.009	7.21	0.11	0.72	7	0.133	12648.7	16.1172	451.283	0.0649699	0.039764	0.0266354
3	2018-10-16	28	16-10-2018-3	148	7.7	10.11	10.3	0.43	0.01	0	0						10485.5	12.8867	360.827	0.0341254	0.0142038	0.0113322
3	2018-11-27	42	27-11-2018-3	173	7.1	11.75	5.7	2.25									4544.5	7.47715	314.04	0.0219746	0.015595	-0.00462078

## Sheet: Correlation matrix water
	pH	O2	Water temp	turbidity	N-NH4	N-(NO3+NO2)	P-PO4	Radiation	Air temp.	r TSL	r FW	r DW
EC	-0.124	-0.0786	0.181	0.208	0.353	0.0947	-0.257	-0.253	0.165	0.286	0.397	0.302
	0.441	0.625	0.257	0.191	0.0903	0.66	0.225	0.125	0.303	0.0698	0.0101	0.0553
	41	41	41	41	24	24	24	38	41	41	41	41
pH		0.0626	-0.0177	-0.173	-0.0571	-0.0452	-0.036	-0.0185	-0.0659	-0.232	-0.167	-0.216
		0.698	0.912	0.278	0.791	0.834	0.867	0.912	0.682	0.144	0.296	0.175
		41	41	41	24	24	24	38	41	41	41	41
O2			-0.945	-0.429	-0.565	-0.268	-0.435	-0.927	-0.92	-0.589	-0.302	-0.2
			1.872e-20	0.00518	0.00402	0.206	0.0337	6.231e-17	1.906e-17	5.12e-05	0.0546	0.209
			41	41	24	24	24	38	41	41	41	41
Water temp				0.347	0.63	0.363	0.332	0.884	0.894	0.713	0.474	0.363
				0.0262	0.000965	0.0809	0.113	1.834e-13	3.359e-15	1.73e-07	0.00175	0.0198
				41	24	24	24	38	41	41	41	41
turbidity					0.54	0.163	-0.00697	0.416	0.165	0.12	0.134	0.126
					0.00646	0.447	0.974	0.00844	0.296	0.455	0.396	0.427
					24	24	24	39	42	41	42	42
N-NH4						0.596	0.0867	0.676	0.453	0.583	0.651	0.367
						0.0021	0.687	0.000761	0.0262	0.0028	0.000575	0.0774
						24	24	21	24	24	24	24
N-(NO3+NO2)							0.194	0.429	0.146	0.439	0.42	0.135
							0.365	0.0522	0.497	0.032	0.0411	0.53
							24	21	24	24	24	24
P-PO4								0.497	0.606	0.261	0.139	0.159
								0.022	0.00171	0.218	0.518	0.459
								21	24	24	24	24
Radiation									0.798	0.525	0.379	0.21
									1.2e-09	0.000721	0.0172	0.199
									39	38	39	39
Air temperature										0.664	0.405	0.253
										2.24e-06	0.00784	0.105
										41	42	42
r TSL											0.845	0.743
											3.81e-12	2.6e-08
											41	41
r FW												0.873
												5.116e-14
												42
r DW

## Sheet: Correlation matrix porewater
		N-NH4_PW	N-(NO3+NO2)_PW	Nts_PW	P-PO4_PW	r TSL	r FW	r DW
	pH_PW	0.29	0.0339	0.783	0.684	0.485	0.134	0.0571
		0.449	0.931	0.0126	0.0423	0.186	0.731	0.884
		9	9	9	9	9	9	9
	N-NH4_PW		-0.232	0.425	0.114	-0.189	-0.153	0.0134
			0.549	0.254	0.771	0.627	0.695	0.973
			9	9	9	9	9	9
	N-(NO3+NO2)_PW			0.189	0.233	0.449	0.428	0.238
				0.626	0.546	0.225	0.25	0.537
				9	9	9	9	9
	Nts_PW				0.881	0.628	0.256	0.261
					0.00172	0.0704	0.507	0.497
					9	9	9	9
	P-PO4_PW					0.817	0.453	0.394
						0.00721	0.221	0.294
						9	9	9
	r TSL						0.845	0.74
							3.81e-12	2.09e-08
							41	42
	r FW							0.872
								6.056e-15
								45
	r DW

## Sheet: Regression 4 factors
SigmaStat
Multiple Linear Regression
r TSL = 0,320 - (0,0419 * pH) + (0,00230 * Water temp) + (0,454 * N-NH4) + (0,486 * N-(NO3+NO2))
N = 24	Missing Observations = 18
R = 0,805	Rsqr = 0,648	Adj Rsqr = 0,574
Standard Error of Estimate = 0,015
	Coefficient	Std. Error	t	P	VIF
Constant	0.32	0.102	3.138	0.005
pH	-0.0419	0.0129	-3.251	0.004	1.005
Water temp	0.0023	0.00105	2.184	0.042	1.662
N-NH4	0.454	0.398	1.141	0.268	2.235
N-(NO3+NO2)	0.486	0.585	0.831	0.416	1.553
Analysis of Variance:
	DF	SS	MS	F	P
Regression	4	0.00743	0.00186	8.754	<0,001
Residual	19	0.00403	0.000212
Total	23	0.0115	0.000498
Column	SSIncr	SSMarg
pH	0.00274	0.00224
Water temp	0.00384	0.00101
N-NH4	0.000698	0.000276
N-(NO3+NO2)	0.000146	0.000146
The dependent variable r TSL can be predicted from a linear combination of the independent variables:
	P
pH	0.004
Water temp	0.042
N-NH4	0.268
N-(NO3+NO2)	0.416
Not all of the independent variables appear necessary (or the multiple linear model may be underspecified).
The following appear to account for the ability to predict r TSL (P < 0.05): pH , Water temp
Normality Test (Shapiro-Wilk)	Passed	(P = 0,215)
Constant Variance Test (Spearman Rank Correlation):	Passed	(P = 0,241)
Power of performed test with alpha = 0,050: 0,999

## Sheet: Rrgression 2 factors
Multiple Linear Regression
r TSL = 0,163 + (0,00414 * Water temp) - (0,0248 * pH)
N = 41	Missing Observations = 1
R = 0,746	Rsqr = 0,556	Adj Rsqr = 0,532
Standard Error of Estimate = 0,022
	Coefficient	Std. Error	t	P	VIF
Constant	0.163	0.0958	1.7	0.097
Water temp	0.00414	0.000631	6.554	<0,001	1
pH	-0.0248	0.0122	-2.029	0.049	1
Analysis of Variance:
	DF	SS	MS	F	P
Regression	2	0.0223	0.0112	23.778	<0,001
Residual	38	0.0179	0.00047
Total	40	0.0402	0.001
Column	SSIncr	SSMarg
Water temp	0.0204	0.0202
pH	0.00193	0.00193
The dependent variable r TSL can be predicted from a linear combination of the independent variables:
	P
Water temp	<0,001
pH	0.049
All independent variables appear to contribute to predicting r TSL (P < 0.05).
Normality Test (Shapiro-Wilk)	Passed	(P = 0,764)
Constant Variance Test (Spearman Rank Correlation):	Passed	(P = 0,058)
Power of performed test with alpha = 0,050: 1,000

## Sheet: Regression Pore Water
Linear Regression
r TSL = 0,0398 + (0,145 * P-PO4_PW)
N = 9	Missing Observations = 33
R = 0,817	Rsqr = 0,667	Adj Rsqr = 0,620
Standard Error of Estimate = 0,007
	Coefficient	Std. Error	t	P
Constant	0.0398	0.00431	9.24	<0,001
P-PO4_PW	0.145	0.0387	3.746	0.007
Analysis of Variance:
	DF	SS	MS	F	P
Regression	1	0.00061	0.00061	14.03	0.007
Residual	7	0.000304	4.35e-05
Total	8	0.000914	0.000114
Normality Test (Shapiro-Wilk)	Passed	(P = 0,062)
Constant Variance Test (Spearman Rank Correlation):	Passed	(P = 0,111)
Power of performed test with alpha = 0,050: 0,802
